# Supplementary material for: Soft and hard tissue changes after compensatory treatment in skeletal class III malocclusion
Source: PLoS One. 2025 May 7;20(5):e0322551. doi: 10.1371/journal.pone.0322551 (PMC12057865; doi:10.1371/journal.pone.0322551)
Supplement: S1 File — This Excel file contains the complete dataset of all pre-treatment and post-treatment cephalometric measurements collected from the 31 subjects (14 in premolar extraction group and 17 in mandibular third molar extraction group), including all dental, skeletal, and soft tissue parameters analyzed in this study. (XLSX) [file pone.0322551.s001.xlsx]

## Sheet: Sheet1
Group	Variable
Non-extraction		before	after	change	before	after	change	before	after	change	before	after	change	before	after	change	before	after	change	before	after	change	before	after	change	before	after	change	before	after	change	before	after	change	before	after	change	before	after	change	before	after	change	before	after	change	before	after	change
	U1-SN()	113.1	111.9	-1.2	106.3	108.9	2.6	111.9	115.3	3.4	114.3	115.5	1.2	105.5	109.2	3.7	112.3	115.5	3.2	101.9	105.8	3.9	102.8	106.4	3.6	95.5	101.3	5.8	101.7	105.2	3.5	116.1	108.3	-7.8	115.1	117.7	2.6	110.9	113.5	2.6	109.5	102.6	-6.9	104.9	110.7	5.8	118.8	119.8	1
	U1-NA(mm)	11.5	8	-3.5	6	8.7	2.7	5.9	9.5	3.6	9.2	9.7	0.5	4.1	5.1	1	9.6	7.6	-2	6.6	8	1.4	4.6	7.7	3.1	1.9	6.5	4.6	4.8	6.2	1.4	8.5	5.3	-3.2	6.5	8	1.5	5.7	6.3	0.6	9	5	-4	5.9	6.3	0.4	8.6	9.5	0.9
	U1-NA()	31.8	30.1	-1.7	23	26.4	3.4	31.2	33.5	2.3	33.6	34.4	0.8	24	26.9	2.9	26.7	30.2	3.5	25	26	1	23.6	25.8	2.2	20.1	20.4	0.3	23.2	24.3	1.1	28.9	25.6	-3.3	30.9	33.7	2.8	27.3	28.1	0.8	23.5	17.1	-6.4	30.6	32.2	1.6	37.2	39.5	2.3
	IMPA()	90.1	90.1	0	85.7	90.6	4.9	81.6	80.3	-1.3	97.4	81.8	-15.6	87.6	84.6	-3	82.9	80.9	-2	87.6	87.9	0.3	87.5	85.2	-2.3	89.3	90	0.7	85.4	82.7	-2.7	79.8	66.9	-12.9	88.5	83.8	-4.7	83.8	81.7	-2.1	87.6	91.1	3.5	86.6	86.7	0.1	82.2	84.4	2.2
	L1-NB(mm)	7	4.2	-2.8	4.4	5.1	0.7	3.5	2.8	-0.7	6.6	6.4	-0.2	2	1.2	-0.8	4.9	3.6	-1.3	3.9	4.3	0.4	4.3	4.5	0.2	4.2	4.3	0.1	4.8	4.6	-0.2	3.8	2.1	-1.7	3.8	2.8	-1	6	5.9	-0.1	5	5.1	0.1	1.8	1.4	-0.4	1.3	1.7	0.4
	L1-NB( )	26.2	26.3	0.1	19.6	23.2	3.6	17.9	16.3	-1.6	32.1	17.6	-14.5	17.9	15.8	-2.1	18.3	16.5	-1.8	22.3	23.2	0.9	22	19.3	-2.7	22.9	23	0.1	24.1	22.2	-1.9	22.4	8.9	-13.5	20.4	17.6	-2.8	25.9	22.5	-3.4	29	29.1	0.1	21.2	18.3	-2.9	14.3	15.9	1.6
	U1-L1()	123.9	125.3	1.4	137.6	126.4	-11.2	134.2	129.8	-4.4	117.3	129.6	12.3	141.9	142.4	0.5	137.8	132.8	-5	136	123.7	-12.3	139.7	134.4	-5.3	141.7	128.5	-13.2	134.7	132.1	-2.6	116.1	108.3	-7.8	133	129	-4	130.3	128	-2.3	136.5	132	-4.5	139.4	130.3	-9.1	133	128	-5
	WITS	-4.5	-3.7	0.8	-3.7	-2.9	0.8	-4.4	-3.2	1.2	-4.1	-3.7	0.4	-3.9	-3.5	0.4	-3.7	-2.2	1.5	-5.2	-3.5	1.7	-4.8	-3.2	1.6	-4.2	-2.8	1.4	-5.9	-3.4	2.5	-5.5	-4.9	0.6	-4.1	-3.3	0.8	-4.1	-2.8	1.3	-2.9	-2.7	0.2	-2.5	-2	0.5	-5.4	-4.6	0.8
	SNA()	81.4	81.8	0.4	83.4	83.5	0.1	80.8	81.2	0.4	81.4	82.2	0.8	82.7	83.3	0.6	85.6	86.3	0.7	79	79.8	0.8	83.2	83.6	0.4	79.7	78.9	-0.8	78.5	79.1	0.6	81.9	82.1	0.2	84.1	84.9	0.8	84.6	85.1	0.5	85	85.5	0.5	84.3	83.3	-1	81.6	81.1	-0.5
	SNB()	83.1	83.3	0.2	83.4	83.5	0.1	84	84.3	0.3	83.5	83.6	0.1	85.3	84.3	-1	88.4	87.8	-0.6	80.1	79.5	-0.6	84.5	83	-1.5	80.1	78.7	-1.4	80.4	79.4	-1	84.2	82.3	-1.9	88.5	88.2	-0.3	84.9	83.9	-1	85.2	83.6	-1.6	85.4	84.2	-1.2	85.8	84.7	-1.1
	ANB()	-1.7	-1.6	0.1	0	0	0	-3.2	-3.1	0.1	-2.1	-1.4	0.7	-2.6	-1.1	1.5	-2.7	-1.4	1.3	-1.1	0.3	1.4	-1.2	0.6	1.8	-0.4	0.3	0.7	-1.9	1.5	3.4	-2.3	0.4	2.7	-4.3	-3.3	1	-0.3	1.5	1.8	-0.2	1.9	2.1	-1.1	-0.2	0.9	-4.2	-3.6	0.6
	S-Go/N-Me	65.4	66.1	0.7	70.9	72.3	1.4	69.1	68.6	-0.5	96.9	88.9	-8	73.5	73.2	-0.3	74.7	74.1	-0.6	53.5	54	0.5	70.3	69.2	-1.1	67.5	65.9	-1.6	61.4	61.3	-0.1	57	56.9	-0.1	73.9	73.2	-0.7	67.5	66.9	-0.6	67.2	66.4	-0.8	69.1	71.2	2.1	71.7	71.7	0
	MP-SN()	33.1	33	-0.1	30.5	29.2	-1.3	32.4	31.8	-0.6	31.4	32.2	0.8	25.1	25	-0.1	27.2	28	0.8	34.7	35.8	1.1	30.2	31.2	1	33.7	34.4	0.7	38.4	40.2	1.8	38.5	39.8	1.3	23.5	24.7	1.2	37.3	37	-0.3	32.8	35.5	2.7	29.2	27.5	-1.7	26.2	26.9	0.7
	NP-FH()	90.3	89.7	-0.6	93.3	93.9	0.6	86	88.9	2.9	88.4	90.1	1.7	94	93.4	-0.6	92.8	92.5	-0.3	91.9	91.2	-0.7	95.9	90.3	-5.6	88.3	88.8	0.5	90	90.1	0.1	92.4	91.9	-0.5	96.4	96.3	-0.1	88.3	88.5	0.2	91.9	91.6	-0.3	95.7	96.6	0.9	93.5	88.6	-4.9
	OP-SN	16	14.8	-1.2	15.6	14.9	-0.7	14	10.4	-3.6	13.7	10.3	-3.4	12.7	15.4	2.7	12	6.4	-5.6	20.8	16.4	-4.4	16	15	-1	23	20	-3	22.3	18	-4.3	18.3	21.1	2.8	15	7.6	-7.4	14.7	9.7	-5	12.6	17.5	4.9	15	12.2	-2.8	11.8	13.3	1.5
	NA-APO	-7.8	-7.2	0.6	-2.6	-2.3	0.3	-7.1	-7.9	-0.8	6.8	-6.1	-12.9	-8.5	-5.8	2.7	-5	-2.2	2.8	-4.1	-1.8	2.3	-2.2	1.3	3.5	-2.8	-1.6	1.2	-5.8	0.6	6.4	-5.2	-0.7	4.5	-9.7	-8.1	1.6	-1.1	2.8	3.9	0.7	3.7	3	-4.3	-6.7	-2.4	-11.4	-10.7	0.7
	Y-aixs(°)	60.9	61.1	0.2	59.3	58.8	-0.5	65.1	62.1	-3	62.6	62.5	-0.1	57	57.4	0.4	60.8	62	1.2	59.3	60.7	1.4	61.5	62.1	0.6	63	62.3	-0.7	59.3	60.4	1.1	60.2	61.3	1.1	54.6	55.1	0.5	57.5	58.6	1.1	62.2	62.3	0.1	55.7	54.6	-1.1	57.4	62.8	5.4
	UL-E()	-2.5	-2.2	0.3	-3	-2.6	0.4	-2.8	-2.5	0.3	-4	-4.5	-0.5	-3.5	-2.2	1.3	-2.7	-2.5	0.2	-3	-2.9	0.1	-3	-3.5	-0.5	-3.3	-3	0.3	-2.9	-2.5	0.4	-2.1	-2	0.1	-2.5	-2.1	0.4	-3.3	-3.2	0.1	-1	-1.2	-0.2	-1.2	-1.5	-0.3	-3.8	-2.7	1.1
	LL-E()	-2.4	-1.3	1.1	-3	-3	0	1.2	-2.1	-3.3	-1.7	-3.6	-1.9	-4	-5.9	-1.9	2.5	1.2	-1.3	-1.7	-2.1	-0.4	1.5	1.1	-0.4	-3.8	-3.6	0.2	1.9	1.2	-0.7	1.2	0.4	-0.8	1.5	1.3	-0.2	-3.8	-3.6	0.2	1.9	-0.2	-2.1	1.5	-0.4	-1.9	-1.6	-1.1	0.5
	Nasolabial angle(°)	85.2	87.7	2.5	84.9	84.9	0	73.2	74.9	1.7	90.3	89.7	-0.6	102.8	104.5	1.7	106	99.2	-6.8	108.2	97.5	-10.7	87.2	82.5	-4.7	99	99.7	0.7	104.8	103.6	-1.2	100.3	98.2	-2.1	74.5	91.4	16.9	99	99.7	0.7	98	103.3	5.3	82.9	79.1	-3.8	89.7	87.8	-1.9
	Lip-Diff(°)	-1	1.1	2.1	-0.9	0.6	1.5	-1.2	1.3	2.5	-0.2	2.2	2.4	-0.9	1.2	2.1	-0.6	0.6	1.2	-0.9	1.2	2.1	-1.6	0.6	2.2	-0.7	1.2	1.9	-0.7	0.6	1.3	-0.6	1.2	1.8	-0.9	0.2	1.1	-0.7	2.2	2.9	-0.8	1.9	2.7	-1.6	0.6	2.2	-0.7	1	1.7
	Upper lip tension(°)	-0.8	-1.6	-0.8	-2.4	0	2.4	-1.5	-1.4	0.1	-1.1	-0.7	0.4	1.6	0.8	-0.8	5.2	1.4	-3.8	2.9	0.7	-2.2	-3.3	-2.5	0.8	2.3	-0.9	-3.2	0.2	1	0.8	0	-4.3	-4.3	2.4	-0.1	-2.5	-2.3	0.9	3.2	-1.7	-2.9	-1.2	5.2	1.4	-3.8	-0.9	-1	-0.1
	Variable
Extraction		before	after	change	before	after	change	before	after	change	before	after	change	before	after	change	before	after	change	before	after	change	before	after	change	before	after	change	before	after	change	before	after	change	before	after	change	before	after	change	before	after	change
	U1-SN(°)	116.8	107.4	-9.4	111.8	112.9	1.1	106.9	105.7	-1.2	114.8	107.1	-7.7	116.9	110.9	-6	116.8	114.3	-2.5	107.1	105.2	-1.9	117.5	117.2	-0.3	102.3	110.5	8.2	97.7	108.1	10.4	111.3	104.3	-7	117.2	112.2	-5	100.7	110.2	9.5	110.6	116.2	5.6
	U1-NA()	16.4	16.1	-0.3	5.2	5.1	-0.1	4.7	4.9	0.2	16	10.9	-5.1	13.3	7.4	-5.9	11.6	9.6	-2	5.6	2.7	-2.9	9.7	9.2	-0.5	3.7	5.4	1.7	2.7	3	0.3	8.2	5.7	-2.5	8.4	6	-2.4	3.6	7.6	4	5	7.7	2.7
	Ul-NA(°)	32.1	29	-3.1	28.2	28.6	0.4	26.7	25.5	-1.2	35.8	27.7	-8.1	26.4	22.1	-4.3	32.4	31.7	-0.7	22.5	20.9	-1.6	36.1	35.2	-0.9	22.4	29	6.6	25.9	28.4	2.5	27.6	21.7	-5.9	31	27.4	-3.6	19.4	31.1	11.7	25.7	32.9	7.2
	IMPA(°)	91.9	89.7	-2.2	92.9	74.4	-18.5	94.4	84.7	-9.7	84.4	74.7	-9.7	85.8	84.6	-1.2	86.6	77.6	-9	83.1	77.7	-5.4	82	71.3	-10.7	85.3	82.6	-2.7	87.5	84.5	-3	106.6	96.8	-9.8	87.2	74.7	-12.5	94.6	87.3	-7.3	88.3	81.8	-6.5
	L1-NB()	6.9	4.5	-2.4	4.1	3.1	-1	5.3	4.7	-0.6	8	5.2	-2.8	4.8	3.8	-1	5.1	3.8	-1.3	0.9	1.2	0.3	4.7	2.5	-2.2	2.5	1.4	-1.1	2.4	0.8	-1.6	11.3	6.5	-4.8	5.8	1.4	-4.4	5.5	2.5	-3	5.4	3	-2.4
	L1-NB( °)	24.3	20.6	-3.7	26	7.7	-18.3	31.6	20.6	-11	26.7	16	-10.7	19.2	17.5	-1.7	24.3	15	-9.3	13.2	6.9	-6.3	23.4	11.8	-11.6	15.3	12.8	-2.5	21.7	17.7	-4	42.1	31.5	-10.6	23.9	11.5	-12.4	24.5	15.9	-8.6	22	15.7	-6.3
	U1-L1(°)	120.3	131.3	11	128.8	145.7	16.9	121.7	133	11.3	120.8	138.1	17.3	128.3	141.4	13.1	124.8	135.8	11	145.8	152.3	6.5	123	134.6	11.6	138.3	133	-5.3	142	133.8	-8.2	108.1	120.2	12.1	126.8	142.2	15.4	136.7	133.2	-3.5	133.2	132.7	-0.5
	WITS	-3.7	-2.6	1.1	-3.8	-1.7	2.1	-2.6	-1.8	0.8	-6.6	-3.4	3.2	-4.3	-3.2	1.1	-2.8	-1.2	1.6	-3.7	-3.2	0.5	-3.4	-2.3	1.1	-2.2	-1.4	0.8	-3.8	-1.7	2.1	-2	-1.6	0.4	-6.5	-3.3	3.2	-3.2	-2.3	0.9	-2.5	-2	0.5
	SNA(°)	78.3	78.4	0.1	83.6	84.3	0.7	80.2	80.2	0	79	79.4	0.4	83	82.8	-0.2	82.2	82.6	0.4	83.5	84.3	0.8	81.4	82	0.6	79.9	79.3	-0.6	81.8	79.7	-2.1	82.8	83.2	0.4	86.3	84.8	-1.5	81.2	79.1	-2.1	84.9	83.3	-1.6
	SNB(°)	81.3	79.2	-2.1	86.5	86.2	-0.3	80.1	79.3	-0.8	82.1	81.1	-1	85.6	84.2	-1.4	85.8	84.9	-0.9	86	84.3	-1.7	83.7	83.5	-0.2	82.8	81.2	-1.6	81.3	79.5	-1.8	82.9	81.4	-1.5	87.8	85.9	-1.9	82.9	79.2	-3.7	85.6	84.5	-1.1
	ANB(°)	-3.1	-0.8	2.3	-2.8	-2	0.8	0.1	0.9	0.8	-3.2	-1.8	1.4	-2.6	-1.4	1.2	-3.6	-2.3	1.3	-2.5	0	2.5	-2.3	-1.6	0.7	-2.9	-1.9	1	0.5	0.2	-0.3	-0.1	1.8	1.9	-1.6	-1.1	0.5	-0.6	-0.1	0.5	-0.7	-1.2	-0.5
	S-Go/N-Me	70	69.6	-0.4	73.2	72.2	-1	62	63.1	1.1	58.5	58.5	0	71	70.8	-0.2	65	65.7	0.7	73	73.2	0.2	61	61.2	0.2	71	69.8	-1.2	66	66.3	0.3	67	67.5	0.5	67.6	66.5	-1.1	71	70.5	-0.5	70.7	69.3	-1.4
	MP-SN(°)	31	32.8	1.8	31.2	32.8	1.6	36	36.8	0.8	37.3	37.3	0	29	28.3	-0.7	32	32.5	0.5	26	25	-1	38	37	-1	30	29.1	-0.9	31	33.8	2.8	32	34.9	2.9	30	31	1	29	29.5	0.5	28.2	29.4	1.2
	NP-FH(°)	87.7	87.3	-0.4	91.1	93.9	2.8	91	90.5	-0.5	93.8	93.1	-0.7	90.6	91.2	0.6	96	97	1	92.2	92.5	0.3	91.5	92.5	1	89.8	88.3	-1.5	90.4	90.4	0	88.6	87.3	-1.3	92.1	93.2	1.1	90	89.8	-0.2	94.6	92.4	-2.2
	OP-SN	11.4	18.1	6.7	12.8	6.9	-5.9	19.2	18.3	-0.9	16.9	14.5	-2.4	9	10.2	1.2	6.9	5.7	-1.2	11.1	16.1	5	12.4	11.9	-0.5	9.6	10.3	0.7	20.1	21.4	1.3	14.1	17.2	3.1	10.1	13.4	3.3	18.8	17.8	-1	14.6	10.6	-4
	NA-APO	-6.2	-3.9	2.3	-4.2	-5.5	-1.3	1.7	1.4	-0.3	-6.9	-6.7	0.2	-5.3	-3.9	1.4	-8.8	-8.4	0.4	-8.6	-3.5	5.1	-5.3	-6.1	-0.8	-7	-5.4	1.6	-0.3	2	2.3	6.7	6.8	0.1	-6.9	-6.7	0.2	-0.1	-2.5	-2.4	-8.8	-8.4	0.4
	Y-aixs(°)	63.7	63.5	-0.2	60.7	58.5	-2.2	56.1	57.2	1.1	56.1	57.2	1.1	61.7	61.2	-0.5	56	55.1	-0.9	58.6	57.4	-1.2	60.7	58.9	-1.8	59.7	60.9	1.2	61.4	60.8	-0.6	64	64.7	0.7	57.5	57.2	-0.3	60.1	60.4	0.3	57.8	59.3	1.5
	UL-E()	-9.2	-5.1	4.1	-1.8	-3.5	-1.7	-3	-3.3	-0.3	-2.3	-2.4	-0.1	-2.3	-3.9	-1.6	-1.5	-2.9	-1.4	-5.7	-6.3	-0.6	-2.4	-2.3	0.1	-4.1	-2.7	1.4	-2.4	-1.6	0.8	1.1	-0.1	-1.2	1.6	-0.2	-1.8	-0.7	-0.5	0.2	-1.1	0.7	1.8
	LL-E()	-3.6	-1.9	1.7	3.3	-0.1	-3.4	1.3	-1.4	-2.7	5.6	1.7	-3.9	0.8	-2.8	-3.6	0.9	-0.5	-1.4	-3.6	-5.8	-2.2	2.8	0.5	-2.3	1	-0.3	-1.3	-2.8	-1.5	1.3	4.8	2.8	-2	5.4	3.6	-1.8	1.7	-0.1	-1.8	2.2	0.8	-1.4
	Nasolabial angle(°)	87.9	86.3	-1.6	89.6	90.6	1	98.5	98.9	0.4	80.3	86.2	5.9	95.6	98.3	2.7	93.7	86.3	-7.4	100.6	104.4	3.8	96.3	92.3	-4	73.6	70.4	-3.2	96.3	97.5	1.2	96.4	102.8	6.4	98.8	93.7	-5.1	76.7	79	2.3	92.3	89.7	-2.6
	Lip-Diff(°)	-2.3	0.9	3.2	-1.3	1.3	2.6	-1.7	1.5	3.2	-0.2	2	2.2	-1.4	1.7	3.1	-2.3	0.5	2.8	-1.3	0.9	2.2	-1.5	1.9	3.4	-1.8	0.3	2.1	-1.6	0.6	2.2	-1.9	0.5	2.4	-0.5	1.2	1.7	-0.9	1.5	2.4	-0.6	1.3	1.9
	Upper lip tension(°)	5.1	0.9	-4.2	-1.4	0	1.4	-1.1	-1	0.1	-0.1	-0.4	-0.3	2	0.5	-1.5	0.7	-0.9	-1.6	0	0.1	0.1	1.1	0.4	-0.7	-3.8	0.1	3.9	-1	0.6	1.6	3	1.7	-1.3	3.9	-0.1	-4	-3.6	-0.9	2.7	2.3	-0.8	-3.1
[truncated: 3 more columns]
